# Supplementary material for: Applicability of Scrape Loading-Dye Transfer Assay for Non-Genotoxic Carcinogen Testing
Source: Int J Mol Sci. 2021 Aug 20;22(16):8977. doi: 10.3390/ijms22168977 (PMC8396440; doi:10.3390/ijms22168977)
Supplement: Supplementary file 1 [file ijms-22-08977-s001.zip]

Archive with 3 entries (3 files):
- File S1_final.xlsx
- File S2_final.xlsx
- Supplementary_Information.pdf
