# Supplementary material for: Applicability of Scrape Loading-Dye Transfer Assay for Non-Genotoxic Carcinogen Testing
Source: Int J Mol Sci. 2021 Aug 20;22(16):8977. doi: 10.3390/ijms22168977 (PMC8396440; doi:10.3390/ijms22168977)
Supplement: Supplementary file 1 [file ijms-22-08977-s001.zip › File S2_final.xlsx]

## Sheet: Reporting Quality Criteria
Reporting Quality
Test compound and controls
1. The chemical name, ID or CAS-number of the test compound was given.
2. The purity of the test compound was stated or is traceable according to information given regarding manufacturer and lot/batch number. In case of mixtures, the composition of different constituents was stated.
3. The solubility of the test compound was described.
4. The vehicle was described.
5. It was stated that an untreated or vehicle control was included.
Test System
6. The test system (cell line / cells/ tissue / organ / embryo) was described.
7. The source of the test system was stated.
8. Metabolic competence of the test system was described.
9. The number of cell passages of the cell line used, was stated. (Remove this criterion if the study was not conducted in a cell line.)
10. Composition of media was described, including use of serum, antibiotics, etc.
11. Incubation temperature, humidity, and CO2 concentration were described.
12. Measures taken for avoiding or screening for contamination by mycoplasma, bacteria, fungi and virus were described.
Administration of test compound
13. The administered dose levels or concentrations were stated.
14. Cell density or number of cells used during treatment was described. (Remove this criterion if the study was not conducted in a cell line.)
15. The duration of treatment was stated.
16. The number of replicates per dose level/concentration or the number of times the experiment was repeated was stated.
Data collection and analysis
17. The tests and/or analytical methods used were sufficiently described to allow for evaluation of reliability of results.
18. The time points for data collection were stated.
19. It was stated that the effect of the test compound on cytotoxicity was measured.
20. All results were clearly presented.
21. The statistical methods and software used were described.
Funding and competing interests
22. The funding sources for the study were stated.
23. Any competing interests were disclosed or it was explicitly stated that the authors did not have any competing interests.

## Sheet: Reporting Quality
	Abdelmohsen 2005	Alpatova 2010	Andrysik 2013	Babica 2016a	Babica 2016b	Blaha 2002	Ctverackova 2020	Evans 1988	Flodstrom 1988	Flodstrom 1990	Forejtnikova 2005	Fransson 1990	Hakulinen 2006	Hamers 2011	Hasler 1990	Herner 2001	Hii 1995	Hill 1994	Horvath 2002	Hsiao 2014	Hu 2002	Hwang 2005	Hwang 2008	Cho 2002	Jeong 2001	Jung 2006	Kabatkova 2015	Kang 2000	Kang 2001	Kang 2008	Kim 2008	Kim 2009a	Kim 2009b	Kim 2009c	Kim 2014	Kim 2016	Kuslikis 1991	Lee 2004	Lee 2005a	Lee 2005b	Lee 2009	Lee 2010a	Lee 2010b	Lee 2015	Luster-Teasley 2005	Madhukar 1996	Machala 2003	Machala 2004	Machala 2008
Test compound and controls
1	Fulfilled	Fulfilled	Fulfilled	Fulfilled	Fulfilled	Fulfilled	Fulfilled	Fulfilled	Fulfilled	Fulfilled	Fulfilled	Fulfilled	Fulfilled	Fulfilled	Fulfilled	Fulfilled	Fulfilled	Fulfilled	Fulfilled	Fulfilled	Fulfilled	Fulfilled	Fulfilled	Fulfilled	Fulfilled	Fulfilled	Fulfilled	Fulfilled	Fulfilled	Fulfilled	Fulfilled	Fulfilled	Fulfilled	Fulfilled	Fulfilled	Fulfilled	Fulfilled	Fulfilled	Fulfilled	Fulfilled	Fulfilled	Fulfilled	Fulfilled	Fulfilled	Fulfilled	Fulfilled	Fulfilled	Fulfilled	Fulfilled
2	Not fulfilled	Fulfilled	Fulfilled	Not fulfilled	Not fulfilled	Fulfilled	Fulfilled	Fulfilled	Not fulfilled	Partially fulfilled	Partially fulfilled	Not fulfilled	Fulfilled	Partially fulfilled	Not fulfilled	Partially fulfilled	Fulfilled	Not fulfilled	Not fulfilled	Partially fulfilled	Not fulfilled	Not fulfilled	Not fulfilled	Not fulfilled	Fulfilled	Not fulfilled	Fulfilled	Not fulfilled	Not fulfilled	Not fulfilled	Not fulfilled	Not fulfilled	Not fulfilled	Not fulfilled	Not fulfilled	Not fulfilled	Not fulfilled	Not fulfilled	Not fulfilled	Not fulfilled	Not fulfilled	Not fulfilled	Not fulfilled	Not fulfilled	Fulfilled	Not fulfilled	Not fulfilled	Not fulfilled	Not fulfilled
3	Not fulfilled	Fulfilled	Not fulfilled	Not fulfilled	Not fulfilled	Not fulfilled	Fulfilled	Not fulfilled	Not fulfilled	Not fulfilled	Not fulfilled	Not fulfilled	Not fulfilled	Not fulfilled	Not fulfilled	Partially fulfilled	Not fulfilled	Not fulfilled	Not fulfilled	Not fulfilled	Not fulfilled	Not fulfilled	Not fulfilled	Not fulfilled	Not fulfilled	Not fulfilled	Not fulfilled	Not fulfilled	Not fulfilled	Not fulfilled	Not fulfilled	Not fulfilled	Not fulfilled	Not fulfilled	Not fulfilled	Not fulfilled	Not fulfilled	Not fulfilled	Not fulfilled	Not fulfilled	Not fulfilled	Not fulfilled	Not fulfilled	Not fulfilled	Not fulfilled	Not fulfilled	Not fulfilled	Not fulfilled	Not fulfilled
4	Fulfilled	Fulfilled	Fulfilled	Fulfilled	Fulfilled	Fulfilled	Fulfilled	Fulfilled	Not fulfilled	Fulfilled	Fulfilled	Fulfilled	Not fulfilled	Partially fulfilled	Fulfilled	Fulfilled	Fulfilled	Partially fulfilled	Fulfilled	Fulfilled	Fulfilled	Not fulfilled	Not fulfilled	Not fulfilled	Fulfilled	Partially fulfilled	Fulfilled	Fulfilled	Fulfilled	Not fulfilled	Not fulfilled	Not fulfilled	Not fulfilled	Not fulfilled	Not fulfilled	Partially fulfilled	Not fulfilled	Not fulfilled	Not fulfilled	Fulfilled	Not fulfilled	Fulfilled	Not fulfilled	Fulfilled	Fulfilled	Fulfilled	Fulfilled	Fulfilled	Not fulfilled
5	Partially fulfilled	Fulfilled	Partially fulfilled	Fulfilled	Fulfilled	Fulfilled	Fulfilled	Partially fulfilled	Partially fulfilled	Fulfilled	Partially fulfilled	Partially fulfilled	Partially fulfilled	Partially fulfilled	Partially fulfilled	Partially fulfilled	Partially fulfilled	Partially fulfilled	Partially fulfilled	Fulfilled	Partially fulfilled	Partially fulfilled	Partially fulfilled	Fulfilled	Partially fulfilled	Partially fulfilled	Partially fulfilled	Partially fulfilled	Partially fulfilled	Partially fulfilled	Partially fulfilled	Partially fulfilled	Partially fulfilled	Not fulfilled	Partially fulfilled	Partially fulfilled	Partially fulfilled	Partially fulfilled	Partially fulfilled	Partially fulfilled	Partially fulfilled	Partially fulfilled	Partially fulfilled	Partially fulfilled	Partially fulfilled	Fulfilled	Partially fulfilled	Partially fulfilled	Fulfilled
Test System
6	Fulfilled	Partially fulfilled	Fulfilled	Fulfilled	Fulfilled	Fulfilled	Fulfilled	Fulfilled	Fulfilled	Fulfilled	Fulfilled	Fulfilled	Fulfilled	Fulfilled	Fulfilled	Fulfilled	Fulfilled	Fulfilled	Fulfilled	Fulfilled	Fulfilled	Fulfilled	Fulfilled	Fulfilled	Fulfilled	Fulfilled	Fulfilled	Fulfilled	Fulfilled	Fulfilled	Fulfilled	Fulfilled	Fulfilled	Fulfilled	Fulfilled	Fulfilled	Partially fulfilled	Fulfilled	Fulfilled	Fulfilled	Partially fulfilled	Fulfilled	Fulfilled	Fulfilled	Fulfilled	Partially fulfilled	Fulfilled	Fulfilled	Fulfilled
7	Fulfilled	Not fulfilled	Fulfilled	Fulfilled	Fulfilled	Not fulfilled	Fulfilled	Fulfilled	Not fulfilled	Not fulfilled	Not fulfilled	Fulfilled	Fulfilled	Not fulfilled	Fulfilled	Fulfilled	Fulfilled	Fulfilled	Fulfilled	Fulfilled	Fulfilled	Fulfilled	Fulfilled	Fulfilled	Fulfilled	Fulfilled	Fulfilled	Fulfilled	Fulfilled	Fulfilled	Fulfilled	Fulfilled	Fulfilled	Fulfilled	Fulfilled	Fulfilled	Not fulfilled	Fulfilled	Fulfilled	Fulfilled	Fulfilled	Not fulfilled	Fulfilled	Fulfilled	Fulfilled	Fulfilled	Not fulfilled	Not fulfilled	Fulfilled
8	Not fulfilled	Not fulfilled	Not fulfilled	Not fulfilled	Not fulfilled	Not fulfilled	Fulfilled	Not fulfilled	Not fulfilled	Not fulfilled	Not fulfilled	Not fulfilled	Not fulfilled	Not fulfilled	Not fulfilled	Not fulfilled	Not fulfilled	Not fulfilled	Not fulfilled	Not fulfilled	Not fulfilled	Not fulfilled	Not fulfilled	Not fulfilled	Not fulfilled	Not fulfilled	Not fulfilled	Not fulfilled	Not fulfilled	Not fulfilled	Not fulfilled	Not fulfilled	Not fulfilled	Not fulfilled	Not fulfilled	Not fulfilled	Not fulfilled	Not fulfilled	Not fulfilled	Not fulfilled	Not fulfilled	Not fulfilled	Not fulfilled	Not fulfilled	Not fulfilled	Not fulfilled	Not fulfilled	Not fulfilled	Not fulfilled
9	Not fulfilled	Not fulfilled	Not fulfilled	Not fulfilled	Not fulfilled	Not fulfilled	Not fulfilled	Fulfilled	Not fulfilled	Fulfilled	Not fulfilled	Not fulfilled	Not fulfilled	Not fulfilled	Fulfilled	Not fulfilled	Not fulfilled	Not fulfilled	Not fulfilled	Not fulfilled	Not fulfilled	Fulfilled	Fulfilled	Fulfilled	Fulfilled	Not fulfilled	Not fulfilled	Not fulfilled	Not fulfilled	Not fulfilled	Not fulfilled	Not fulfilled	Not fulfilled	Not fulfilled	Not fulfilled	Not fulfilled	Fulfilled	Fulfilled	Not fulfilled	Fulfilled	Not fulfilled	Not fulfilled	Not fulfilled	Not fulfilled	Not fulfilled	Not fulfilled	Not fulfilled	Not fulfilled	Fulfilled
10	Fulfilled	Fulfilled	Fulfilled	Fulfilled	Fulfilled	Fulfilled	Fulfilled	Fulfilled	Not fulfilled	Partially fulfilled	Fulfilled	Fulfilled	Fulfilled	Partially fulfilled	Fulfilled	Fulfilled	Partially fulfilled	Partially fulfilled	Fulfilled	Fulfilled	Fulfilled	Fulfilled	Fulfilled	Fulfilled	Fulfilled	Partially fulfilled	Fulfilled	Fulfilled	Fulfilled	Fulfilled	Fulfilled	Fulfilled	Fulfilled	Partially fulfilled	Fulfilled	Fulfilled	Fulfilled	Fulfilled	Fulfilled	Fulfilled	Fulfilled	Fulfilled	Partially fulfilled	Fulfilled	Partially fulfilled	Partially fulfilled	Fulfilled	Partially fulfilled	Fulfilled
11	Fulfilled	Fulfilled	Fulfilled	Fulfilled	Fulfilled	Fulfilled	Fulfilled	Fulfilled	Not fulfilled	Partially fulfilled	Fulfilled	Fulfilled	Fulfilled	Partially fulfilled	Fulfilled	Fulfilled	Partially fulfilled	Partially fulfilled	Fulfilled	Fulfilled	Fulfilled	Fulfilled	Fulfilled	Fulfilled	Fulfilled	Partially fulfilled	Fulfilled	Fulfilled	Fulfilled	Fulfilled	Fulfilled	Fulfilled	Fulfilled	Partially fulfilled	Fulfilled	Fulfilled	Fulfilled	Fulfilled	Fulfilled	Fulfilled	Fulfilled	Fulfilled	Partially fulfilled	Fulfilled	Partially fulfilled	Partially fulfilled	Fulfilled	Partially fulfilled	Fulfilled
12	Not fulfilled	Not fulfilled	Not fulfilled	Not fulfilled	Not fulfilled	Not fulfilled	Not fulfilled	Fulfilled	Not fulfilled	Not fulfilled	Not fulfilled	Not fulfilled	Not fulfilled	Not fulfilled	Not fulfilled	Not fulfilled	Not fulfilled	Not fulfilled	Not fulfilled	Not fulfilled	Not fulfilled	Not fulfilled	Not fulfilled	Not fulfilled	Not fulfilled	Not fulfilled	Not fulfilled	Not fulfilled	Not fulfilled	Not fulfilled	Not fulfilled	Not fulfilled	Not fulfilled	Not fulfilled	Not fulfilled	Not fulfilled	Not fulfilled	Not fulfilled	Not fulfilled	Not fulfilled	Not fulfilled	Not fulfilled	Not fulfilled	Not fulfilled	Not fulfilled	Not fulfilled	Not fulfilled	Not fulfilled	Not fulfilled
Administration of test compound
13	Fulfilled	Fulfilled	Fulfilled	Fulfilled	Fulfilled	Not determined	Fulfilled	Fulfilled	Fulfilled	Fulfilled	Fulfilled	Fulfilled	Fulfilled	Fulfilled	Fulfilled	Fulfilled	Fulfilled	Fulfilled	Fulfilled	Fulfilled	Fulfilled	Fulfilled	Fulfilled	Fulfilled	Fulfilled	Fulfilled	Fulfilled	Fulfilled	Fulfilled	Fulfilled	Fulfilled	Fulfilled	Fulfilled	Fulfilled	Fulfilled	Fulfilled	Not determined	Fulfilled	Fulfilled	Fulfilled	Fulfilled	Fulfilled	Fulfilled	Fulfilled	Fulfilled	Fulfilled	Fulfilled	Fulfilled	Fulfilled
14	Not fulfilled	Fulfilled	Partially fulfilled	Fulfilled	Fulfilled	Partially fulfilled	Fulfilled	Fulfilled	Not fulfilled	Fulfilled	Partially fulfilled	Partially fulfilled	Fulfilled	Partially fulfilled	Partially fulfilled	Not fulfilled	Partially fulfilled	Partially fulfilled	Partially fulfilled	Partially fulfilled	Fulfilled	Partially fulfilled	Not fulfilled	Partially fulfilled	Not fulfilled	Partially fulfilled	Fulfilled	Not fulfilled	Not fulfilled	Not fulfilled	Partially fulfilled	Partially fulfilled	Partially fulfilled	Partially fulfilled	Not fulfilled	Partially fulfilled	Partially fulfilled	Partially fulfilled	Fulfilled	Partially fulfilled	Fulfilled	Fulfilled	Partially fulfilled	Not fulfilled	Partially fulfilled	Partially fulfilled	Not fulfilled	Partially fulfilled	Partially fulfilled
15	Fulfilled	Fulfilled	Fulfilled	Fulfilled	Fulfilled	Fulfilled	Fulfilled	Fulfilled	Not fulfilled	Fulfilled	Fulfilled	Fulfilled	Fulfilled	Fulfilled	Fulfilled	Fulfilled	Fulfilled	Fulfilled	Fulfilled	Fulfilled	Fulfilled	Fulfilled	Fulfilled	Fulfilled	Fulfilled	Fulfilled	Fulfilled	Fulfilled	Fulfilled	Fulfilled	Fulfilled	Not determined	Fulfilled	Fulfilled	Fulfilled	Fulfilled	Fulfilled	Not fulfilled	Fulfilled	Fulfilled	Fulfilled	Fulfilled	Fulfilled	Fulfilled	Fulfilled	Fulfilled	Fulfilled	Fulfilled	Fulfilled
16	Not fulfilled	Not fulfilled	Fulfilled	Fulfilled	Fulfilled	Fulfilled	Fulfilled	Not fulfilled	Not fulfilled	Not fulfilled	Fulfilled	Fulfilled	Fulfilled	Fulfilled	Fulfilled	Partially fulfilled	Fulfilled	Partially fulfilled	Fulfilled	Fulfilled	Not fulfilled	Partially fulfilled	Partially fulfilled	Not fulfilled	Partially fulfilled	Fulfilled	Fulfilled	Not fulfilled	Not fulfilled	Fulfilled	Fulfilled	Fulfilled	Not fulfilled	Fulfilled	Fulfilled	Partially fulfilled	Fulfilled	Fulfilled	Partially fulfilled	Partially fulfilled	Fulfilled	Fulfilled	Fulfilled	Fulfilled	Not fulfilled	Fulfilled	Fulfilled	Fulfilled	Fulfilled
Data collection and analysis
17	Partially fulfilled	Partially fulfilled	Fulfilled	Fulfilled	Fulfilled	Fulfilled	Fulfilled	Fulfilled	Partially fulfilled	Fulfilled	Fulfilled	Fulfilled	Fulfilled	Partially fulfilled	Fulfilled	Fulfilled	Fulfilled	Partially fulfilled	Fulfilled	Fulfilled	Fulfilled	Fulfilled	Fulfilled	Fulfilled	Fulfilled	Fulfilled	Fulfilled	Fulfilled	Fulfilled	Fulfilled	Fulfilled	Fulfilled	Partially fulfilled	Fulfilled	Fulfilled	Fulfilled	Fulfilled	Fulfilled	Fulfilled	Fulfilled	Partially fulfilled	Fulfilled	Fulfilled	Fulfilled	Fulfilled	Fulfilled	Fulfilled	Fulfilled	Fulfilled
18	Fulfilled	Fulfilled	Fulfilled	Fulfilled	Fulfilled	Fulfilled	Fulfilled	Fulfilled	Not fulfilled	Fulfilled	Fulfilled	Fulfilled	Fulfilled	Fulfilled	Fulfilled	Fulfilled	Fulfilled	Fulfilled	Fulfilled	Fulfilled	Fulfilled	Fulfilled	Fulfilled	Fulfilled	Fulfilled	Fulfilled	Fulfilled	Fulfilled	Fulfilled	Fulfilled	Fulfilled	Fulfilled	Fulfilled	Fulfilled	Fulfilled	Fulfilled	Fulfilled	Not fulfilled	Fulfilled	Fulfilled	Fulfilled	Fulfilled	Fulfilled	Fulfilled	Fulfilled	Fulfilled	Fulfilled	Fulfilled	Fulfilled
19	Not fulfilled	Fulfilled	Not fulfilled	Not fulfilled	Fulfilled	Fulfilled	Fulfilled	Partially fulfilled	Partially fulfilled	Fulfilled	Partially fulfilled	Fulfilled	Fulfilled	Partially fulfilled	Not fulfilled	Fulfilled	Not fulfilled	Not fulfilled	Fulfilled	Fulfilled	Fulfilled	Partially fulfilled	Not fulfilled	Partially fulfilled	Fulfilled	Not fulfilled	Fulfilled	Partially fulfilled	Not fulfilled	Partially fulfilled	Fulfilled	Not fulfilled	Partially fulfilled	Partially fulfilled	Not fulfilled	Partially fulfilled	Fulfilled	Partially fulfilled	Not fulfilled	Fulfilled	Partially fulfilled	Fulfilled	Not fulfilled	Fulfilled	Fulfilled	Not fulfilled	Fulfilled	Fulfilled	Not fulfilled
20	Partially fulfilled	Fulfilled	Partially fulfilled	Partially fulfilled	Fulfilled	Fulfilled	Fulfilled	Fulfilled	Partially fulfilled	Fulfilled	Partially fulfilled	Partially fulfilled	Partially fulfilled	Fulfilled	Fulfilled	Fulfilled	Fulfilled	Partially fulfilled	Fulfilled	Fulfilled	Partially fulfilled	Partially fulfilled	Not fulfilled	Fulfilled	Fulfilled	Partially fulfilled	Partially fulfilled	Fulfilled	Fulfilled	Partially fulfilled	Fulfilled	Fulfilled	Partially fulfilled	Fulfilled	Fulfilled	Fulfilled	Fulfilled	Partially fulfilled	Fulfilled	Fulfilled	Fulfilled	Fulfilled	Fulfilled	Fulfilled	Fulfilled	Fulfilled	Fulfilled	Fulfilled	Fulfilled
21	Not determined	Not fulfilled	Partially fulfilled	Partially fulfilled	Fulfilled	Partially fulfilled	Fulfilled	Fulfilled	Not determined	Not determined	Not determined	Not determined	Fulfilled	Fulfilled	Partially fulfilled	Partially fulfilled	Not determined	Not determined	Not determined	Fulfilled	Not determined	Partially fulfilled	Partially fulfilled	Not determined	Partially fulfilled	Partially fulfilled	Partially fulfilled	Not determined	Not determined	Partially fulfilled	Partially fulfilled	Partially fulfilled	Partially fulfilled	Partially fulfilled	Partially fulfilled	Partially fulfilled	Partially fulfilled	Partially fulfilled	Not determined	Fulfilled	Partially fulfilled	Fulfilled	Partially fulfilled	Partially fulfilled	Partially fulfilled	Not determined	Partially fulfilled	Fulfilled	Partially fulfilled
Funding and competing interests
22	Fulfilled	Fulfilled	Fulfilled	Fulfilled	Fulfilled	Fulfilled	Fulfilled	Not fulfilled	Fulfilled	Fulfilled	Fulfilled	Fulfilled	Not fulfilled	Fulfilled	Fulfilled	Fulfilled	Fulfilled	Fulfilled	Fulfilled	Fulfilled	Fulfilled	Partially fulfilled	Fulfilled	Not fulfilled	Not fulfilled	Fulfilled	Fulfilled	Fulfilled	Fulfilled	Not fulfilled	Fulfilled	Fulfilled	Fulfilled	Fulfilled	Fulfilled	Not fulfilled	Fulfilled	Partially fulfilled	Partially fulfilled	Not fulfilled	Fulfilled	Fulfilled	Fulfilled	Fulfilled	Fulfilled	Fulfilled	Fulfilled	Fulfilled	Fulfilled
23	Not fulfilled	Fulfilled	Fulfilled	Not fulfilled	Not fulfilled	Not fulfilled	Fulfilled	Not fulfilled	Not fulfilled	Not determined	Not fulfilled	Not fulfilled	Not fulfilled	Not fulfilled	Not fulfilled	Not fulfilled	Not fulfilled	Not fulfilled	Not fulfilled	Fulfilled	Not fulfilled	Not fulfilled	Not fulfilled	Not fulfilled	Not fulfilled	Not fulfilled	Fulfilled	Not fulfilled	Not fulfilled	Not fulfilled	Not fulfilled	Fulfilled	Not fulfilled	Fulfilled	Fulfilled	Not fulfilled	Not fulfilled	Not fulfilled	Not fulfilled	Not fulfilled	Fulfilled	Fulfilled	Not determined	Not fulfilled	Not fulfilled	Not fulfilled	Not fulfilled	Not fulfilled	Not fulfilled
Scirap Score	0.5	0.6957	0.6957	0.6522	0.7391	0.6522	0.913	0.7391	0.2609	0.6304	0.587	0.6304	0.6522	0.5652	0.6739	0.6739	0.6087	0.4783	0.6522	0.7826	0.6087	0.587	0.5435	0.5652	0.6739	0.5435	0.7609	0.5652	0.5435	0.5217	0.6304	0.587	0.5217	0.587	0.6087	0.5652	0.5652	0.5217	0.5435	0.6739	0.6304	0.7174	0.5435	0.6522	0.6304	0.5652	0.6087	0.6087	0.6522
0.2609
0.913
0.6087
0.605914
[truncated: 37 more columns]

## Sheet: Methodological Quality Criteria
Methodological Quality
Test compound and controls
1. The test compound or mixture was unlikely to contain any impurities that may significantly have affected the results of the study.
2. It was likely that the test compound was soluble at the concentrations used.
3. An appropriate vehicle was used that is not expected to interfere with the results of the study at the concentration used.
4. An untreated or vehicle control was included.
Test System
5. A reliable and sensitive test system (cell line / cells / tissue / organ /embryo) with metabolic competence, if relevant, was used for investigating the test compound and endpoints.
6. Conditions for cultivation and/or maintenance of the cell line / cells / tissue / organ /embryo (incubation temperature, humidity, CO2 concentration, media used, number of cell passages, control of contamination) were appropriate.
Administration of the test compound
7. The duration of exposure was suitable for the test system and investigated endpoints.
8. The concentrations used were suitable for the test system and investigated endpoints.
9. The test conditions during and after exposure to the test compound were suitable (media and serum used, cell density, incubation temperature, humidity, CO2 concentration).
Data collection and analysis
10. Reliable and sensitive tests and/or analytical methods were used for investigating the endpoints.
11. Sufficient numbers of replicates or repetitions of the experiment were used to generate reliable and valid results.
12. Measurements were collected at suitable time points in order to generate sensitive, valid and reliable data.
13. Cytotoxicity was measured and the test compound did not cause cytotoxicity that significantly affected the results.
14. The statistical methods were clearly described and do not seem inappropriate, unusual or unfamiliar.

## Sheet: Methodological Quality
	Abdelmohsen 2005	Alpatova 2010	Andrysik 2013	Babica 2016a	Babica 2016b	Blaha 2002	Ctverackova 2020	Evans 1988	Flodstrom 1988	Flodstrom 1990	Forejtnikova 2005	Fransson 1990	Hakulinen 2006	Hamers 2011	Hasler 1990	Herner 2001	Hii 1995	Hill 1994	Horvath 2002	Hsiao 2014	Hu 2002	Hwang 2005	Hwang 2008	Cho 2002	Jeong 2001	Jung 2006	Kabatkova 2015	Kang 2000	Kang 2001	Kang 2008	Kim 2008	Kim 2009a	Kim 2009b	Kim 2009c	Kim 2014	Kim 2016	Kuslikis 1991	Lee 2004	Lee 2005a	Lee 2005b	Lee 2009	Lee 2010a	Lee 2010b	Lee 2015	Luster-Teasley 2005	Madhukar 1996	Machala 2003	Machala 2004	Machala 2008
Test compound and controls
1	Fulfilled	Fulfilled	Fulfilled	Partially fulfilled	Partially fulfilled	Fulfilled	Fulfilled	Fulfilled	Partially fulfilled	Partially fulfilled	Partially fulfilled	Partially fulfilled	Fulfilled	Partially fulfilled	Fulfilled	Partially fulfilled	Fulfilled	Fulfilled	Fulfilled	Fulfilled	Partially fulfilled	Fulfilled	Fulfilled	Fulfilled	Fulfilled	Fulfilled	Fulfilled	Partially fulfilled	Fulfilled	Fulfilled	Partially fulfilled	Fulfilled	Partially fulfilled	Partially fulfilled	Fulfilled	Fulfilled	Partially fulfilled	Fulfilled	Fulfilled	Fulfilled	Partially fulfilled	Partially fulfilled	Partially fulfilled	Partially fulfilled	Fulfilled	Partially fulfilled	Partially fulfilled	Not fulfilled	Partially fulfilled
2	Fulfilled	Fulfilled	Fulfilled	Fulfilled	Fulfilled	Fulfilled	Fulfilled	Fulfilled	Partially fulfilled	Fulfilled	Fulfilled	Fulfilled	Fulfilled	Partially fulfilled	Fulfilled	Fulfilled	Fulfilled	Partially fulfilled	Fulfilled	Fulfilled	Fulfilled	Not determined	Fulfilled	Fulfilled	Fulfilled	Fulfilled	Fulfilled	Fulfilled	Fulfilled	Fulfilled	Partially fulfilled	Fulfilled	Partially fulfilled	Partially fulfilled	Partially fulfilled	Fulfilled	Fulfilled	Fulfilled	Not determined	Fulfilled	Partially fulfilled	Fulfilled	Partially fulfilled	Fulfilled	Fulfilled	Fulfilled	Fulfilled	Fulfilled	Fulfilled
3	Fulfilled	Fulfilled	Fulfilled	Fulfilled	Fulfilled	Fulfilled	Fulfilled	Fulfilled	Partially fulfilled	Fulfilled	Fulfilled	Fulfilled	Not determined	Partially fulfilled	Fulfilled	Fulfilled	Fulfilled	Partially fulfilled	Fulfilled	Fulfilled	Fulfilled	Not determined	Partially fulfilled	Fulfilled	Fulfilled	Fulfilled	Fulfilled	Fulfilled	Fulfilled	Not determined	Not determined	Fulfilled	Partially fulfilled	Partially fulfilled	Partially fulfilled	Not determined	Not determined	Not determined	Not determined	Fulfilled	Partially fulfilled	Fulfilled	Partially fulfilled	Fulfilled	Fulfilled	Fulfilled	Fulfilled	Fulfilled	Fulfilled
4	Partially fulfilled	Fulfilled	Partially fulfilled	Fulfilled	Fulfilled	Fulfilled	Fulfilled	Fulfilled	Partially fulfilled	Partially fulfilled	Fulfilled	Partially fulfilled	Fulfilled	Fulfilled	Partially fulfilled	Fulfilled	Fulfilled	Partially fulfilled	Fulfilled	Fulfilled	Fulfilled	Fulfilled	Partially fulfilled	Partially fulfilled	Fulfilled	Fulfilled	Partially fulfilled	Partially fulfilled	Fulfilled	Fulfilled	Fulfilled	Fulfilled	Fulfilled	Fulfilled	Partially fulfilled	Partially fulfilled	Fulfilled	Fulfilled	Fulfilled	Partially fulfilled	Fulfilled	Fulfilled	Fulfilled	Partially fulfilled	Fulfilled	Fulfilled	Fulfilled	Fulfilled	Fulfilled
Test System
5	Fulfilled	Fulfilled	Fulfilled	Fulfilled	Fulfilled	Fulfilled	Fulfilled	Fulfilled	Fulfilled	Fulfilled	Fulfilled	Fulfilled	Fulfilled	Partially fulfilled	Fulfilled	Fulfilled	Fulfilled	Fulfilled	Fulfilled	Fulfilled	Fulfilled	Fulfilled	Fulfilled	Fulfilled	Fulfilled	Fulfilled	Fulfilled	Fulfilled	Fulfilled	Fulfilled	Fulfilled	Fulfilled	Fulfilled	Fulfilled	Fulfilled	Fulfilled	Fulfilled	Fulfilled	Fulfilled	Fulfilled	Partially fulfilled	Fulfilled	Fulfilled	Fulfilled	Fulfilled	Fulfilled	Fulfilled	Fulfilled	Fulfilled
6	Partially fulfilled	Fulfilled	Fulfilled	Fulfilled	Fulfilled	Fulfilled	Partially fulfilled	Fulfilled	Fulfilled	Partially fulfilled	Fulfilled	Fulfilled	Fulfilled	Partially fulfilled	Fulfilled	Fulfilled	Not determined	Partially fulfilled	Fulfilled	Fulfilled	Fulfilled	Fulfilled	Partially fulfilled	Fulfilled	Fulfilled	Partially fulfilled	Partially fulfilled	Fulfilled	Fulfilled	Fulfilled	Fulfilled	Fulfilled	Fulfilled	Not determined	Fulfilled	Fulfilled	Fulfilled	Fulfilled	Fulfilled	Fulfilled	Partially fulfilled	Fulfilled	Not determined	Fulfilled	Partially fulfilled	Not determined	Fulfilled	Not determined	Fulfilled
Administration of the test compound
7	Fulfilled	Fulfilled	Fulfilled	Fulfilled	Fulfilled	Fulfilled	Fulfilled	Fulfilled	Partially fulfilled	Fulfilled	Fulfilled	Fulfilled	Fulfilled	Fulfilled	Fulfilled	Fulfilled	Fulfilled	Fulfilled	Fulfilled	Fulfilled	Fulfilled	Fulfilled	Fulfilled	Fulfilled	Fulfilled	Fulfilled	Fulfilled	Fulfilled	Fulfilled	Fulfilled	Fulfilled	Fulfilled	Fulfilled	Fulfilled	Fulfilled	Fulfilled	Fulfilled	Not determined	Fulfilled	Fulfilled	Fulfilled	Fulfilled	Fulfilled	Fulfilled	Fulfilled	Fulfilled	Fulfilled	Fulfilled	Fulfilled
8	Fulfilled	Fulfilled	Fulfilled	Fulfilled	Fulfilled	Fulfilled	Fulfilled	Fulfilled	Fulfilled	Fulfilled	Fulfilled	Fulfilled	Fulfilled	Fulfilled	Fulfilled	Fulfilled	Fulfilled	Fulfilled	Fulfilled	Fulfilled	Fulfilled	Fulfilled	Fulfilled	Fulfilled	Fulfilled	Fulfilled	Fulfilled	Fulfilled	Fulfilled	Fulfilled	Fulfilled	Fulfilled	Fulfilled	Fulfilled	Fulfilled	Fulfilled	Fulfilled	Fulfilled	Fulfilled	Fulfilled	Fulfilled	Fulfilled	Fulfilled	Fulfilled	Fulfilled	Fulfilled	Fulfilled	Fulfilled	Fulfilled
9	Fulfilled	Fulfilled	Fulfilled	Fulfilled	Fulfilled	Fulfilled	Fulfilled	Fulfilled	Partially fulfilled	Partially fulfilled	Fulfilled	Fulfilled	Fulfilled	Partially fulfilled	Fulfilled	Fulfilled	Not determined	Partially fulfilled	Fulfilled	Fulfilled	Fulfilled	Fulfilled	Fulfilled	Fulfilled	Fulfilled	Not determined	Fulfilled	Fulfilled	Fulfilled	Fulfilled	Fulfilled	Fulfilled	Partially fulfilled	Not determined	Fulfilled	Fulfilled	Fulfilled	Fulfilled	Fulfilled	Fulfilled	Fulfilled	Fulfilled	Not determined	Fulfilled	Partially fulfilled	Not determined	Fulfilled	Not determined	Fulfilled
Data collection and analysis
10	Fulfilled	Fulfilled	Fulfilled	Fulfilled	Fulfilled	Fulfilled	Fulfilled	Fulfilled	Partially fulfilled	Fulfilled	Fulfilled	Fulfilled	Fulfilled	Fulfilled	Partially fulfilled	Fulfilled	Fulfilled	Partially fulfilled	Fulfilled	Fulfilled	Fulfilled	Fulfilled	Fulfilled	Fulfilled	Fulfilled	Fulfilled	Fulfilled	Fulfilled	Fulfilled	Fulfilled	Fulfilled	Fulfilled	Fulfilled	Fulfilled	Fulfilled	Fulfilled	Fulfilled	Fulfilled	Fulfilled	Fulfilled	Fulfilled	Fulfilled	Fulfilled	Fulfilled	Fulfilled	Fulfilled	Fulfilled	Fulfilled	Fulfilled
11	Not fulfilled	Not determined	Fulfilled	Fulfilled	Fulfilled	Fulfilled	Fulfilled	Not determined	Partially fulfilled	Not determined	Partially fulfilled	Partially fulfilled	Fulfilled	Fulfilled	Fulfilled	Partially fulfilled	Partially fulfilled	Partially fulfilled	Fulfilled	Fulfilled	Not determined	Not fulfilled	Partially fulfilled	Not fulfilled	Not determined	Fulfilled	Fulfilled	Partially fulfilled	Partially fulfilled	Fulfilled	Fulfilled	Fulfilled	Partially fulfilled	Fulfilled	Fulfilled	Partially fulfilled	Fulfilled	Fulfilled	Not determined	Partially fulfilled	Fulfilled	Fulfilled	Fulfilled	Fulfilled	Not fulfilled	Fulfilled	Fulfilled	Fulfilled	Fulfilled
12	Fulfilled	Fulfilled	Fulfilled	Fulfilled	Fulfilled	Fulfilled	Fulfilled	Fulfilled	Partially fulfilled	Fulfilled	Fulfilled	Fulfilled	Fulfilled	Fulfilled	Fulfilled	Fulfilled	Fulfilled	Fulfilled	Fulfilled	Fulfilled	Fulfilled	Fulfilled	Fulfilled	Fulfilled	Fulfilled	Fulfilled	Fulfilled	Fulfilled	Fulfilled	Fulfilled	Fulfilled	Fulfilled	Fulfilled	Fulfilled	Fulfilled	Fulfilled	Fulfilled	Not determined	Fulfilled	Fulfilled	Fulfilled	Fulfilled	Fulfilled	Fulfilled	Fulfilled	Fulfilled	Fulfilled	Fulfilled	Fulfilled
13	Not fulfilled	Fulfilled	Not fulfilled	Not fulfilled	Fulfilled	Fulfilled	Fulfilled	Fulfilled	Partially fulfilled	Fulfilled	Partially fulfilled	Fulfilled	Fulfilled	Partially fulfilled	Not determined	Fulfilled	Not fulfilled	Not fulfilled	Fulfilled	Partially fulfilled	Fulfilled	Partially fulfilled	Not fulfilled	Partially fulfilled	Fulfilled	Not fulfilled	Fulfilled	Partially fulfilled	Not fulfilled	Partially fulfilled	Fulfilled	Not fulfilled	Fulfilled	Fulfilled	Not fulfilled	Partially fulfilled	Fulfilled	Partially fulfilled	Not fulfilled	Fulfilled	Fulfilled	Fulfilled	Not fulfilled	Fulfilled	Fulfilled	Not fulfilled	Fulfilled	Fulfilled	Partially fulfilled
14	Not determined	Not determined	Partially fulfilled	Fulfilled	Fulfilled	Fulfilled	Fulfilled	Fulfilled	Not determined	Not determined	Not determined	Not determined	Fulfilled	Fulfilled	Fulfilled	Partially fulfilled	Not determined	Not determined	Not determined	Partially fulfilled	Not determined	Partially fulfilled	Partially fulfilled	Not determined	Partially fulfilled	Partially fulfilled	Partially fulfilled	Not determined	Not determined	Partially fulfilled	Partially fulfilled	Partially fulfilled	Partially fulfilled	Partially fulfilled	Partially fulfilled	Partially fulfilled	Partially fulfilled	Partially fulfilled	Not determined	Not determined	Fulfilled	Partially fulfilled	Partially fulfilled	Partially fulfilled	Partially fulfilled	Not determined	Fulfilled	Fulfilled	Fulfilled
Scirap Score	0.7143	0.8571	0.8571	0.8929	0.9643	1	0.9643	0.9286	0.5714	0.7143	0.8214	0.8214	0.9286	0.75	0.8571	0.8929	0.6786	0.6071	0.9286	0.9286	0.8214	0.7143	0.75	0.7857	0.8929	0.7857	0.8929	0.7857	0.8214	0.8571	0.8214	0.8929	0.7857	0.7143	0.7857	0.7857	0.8571	0.7143	0.6429	0.8571	0.8214	0.9286	0.6429	0.8929	0.8214	0.6786	0.9643	0.7857	0.9286
0.25
1
0.8214
0.813536
[truncated: 37 more columns]

## Sheet: References
Abdelmohsen 2005	Abdelmohsen, K.; Stuhlmann, D.; Daubrawa, F.; Klotz, L.-O. Dicumarol is a potent reversible inhibitor of gap junctional intercellular communication. Arch. Biochem. Biophys. 2005, 434, 241–247, doi:10.1016/j.abb.2004.11.002.
Alpatova 2010	Alpatova, A.L.; Shan, W.; Babica, P.; Upham, B.L.; Rogensues, A.R.; Masten, S.J.; Drown, E.; Mohanty, A.K.; Alocilja, E.C.; Tarabara, V. Single-walled carbon nanotubes dispersed in aqueous media via non-covalent functionalization: effect of dispersant on the stability, cytotoxicity, and epigenetic toxicity of nanotube suspensions. Water Res. 2010, 44, 505–520, doi:10.1016/j.watres.2009.09.042.
Andrysik 2013	Andrysík, Z.; Procházková, J.; Kabátková, M.; Umannová, L.; Šimečková, P.; Kohoutek, J.; Kozubík, A.; Machala, M.; Vondráček, J. Aryl hydrocarbon receptor-mediated disruption of contact inhibition is associated with connexin43 downregulation and inhibition of gap junctional intercellular communication. Arch. Toxicol. 2013, 87, 491–503, doi:10.1007/s00204-012-0963-7.
Babica 2016a	Babica, P.; Čtveráčková, L.; Lenčešová, Z.; Trosko, J.E.; Upham, B.L. Chemopreventive agents attenuate rapid inhibition of gap junctional intercellular communication induced by environmental toxicants. Nutr. Cancer 2016, 68, 827–837, doi:10.1080/01635581.2016.1180409.
Babica 2016b	Babica, P.; Zurabian, R.; Kumar, E.R.; Chopra, R.; Mianecki, M.J.; Park, J.-S.; Jaša, L.; Trosko, J.E.; Upham, B.L. Methoxychlor and vinclozolin induce rapid changes in intercellular and intracellular signaling in liver progenitor cells. Toxicol. Sci. 2016, 153, 174–185, doi:10.1093/toxsci/kfw114.
Blaha 2002	Bláha, L.; Kapplová, P.; Vondráček, J.; Upham, B.; Machala, M.; Vondráček, J.; Upham, B.; Machala, M.; Vondráček, J.; Upham, B.; et al. Inhibition of gap-junctional intercellular communication by environmentally occuring polycyclic aromatic hydrocarbons. Toxicol. Sci. 2002, 65, 43–51, doi:10.1093/toxsci/65.1.43.
Cho 2002	Cho, J.-H.; Cho, S.-D.; Hu, H.; Kim, S.-H.; Lee, S.K.; Lee, Y.-S.; Kang, K.-S. The roles of ERK1/2 and p38 MAP kinases in the preventive mechanisms of mushroom Phellinus linteus against the inhibition of gap junctional intercellular communication by hydrogen peroxide. Carcinogenesis 2002, 23, 1163–1169, doi:10.1093/carcin/23.7.1163.
Ctverackova 2020	Čtveráčková, L.; Jančula, D.; Raška, J.; Babica, P.; Sovadinová, I. Structure-dependent effects of phthalates on intercellular and intracellular communication in liver oval cells. Int. J. Mol. Sci. 2020, 21, doi:10.3390/ijms21176069.
Evans 1988	Evans, M.G.; Trosko, J.E. Concentration/response effect of 2,2’, 4,4’, 5,5’-hexabromobiphenyl on cell-cell communication in vitro: assessment by fluorescence redistribution after photobleaching (“FRAP”). Cell Biol. Toxicol. 1988, 4, 163–171, doi:10.1007/BF00119243.
Flodstrom 1988	Flodström, S.; Hemming, H.; Wärngård, L.; Ahlborg, U.G. Promotion of altered hepatic foci development in rat liver, cytochrome P450 enzyme induction and inhibition of cell-cell communication by DDT and some structurally related organohalogen pesticides. Carcinogenesis 1990, 11, 1413–1417, doi:10.1093/carcin/11.8.1413.
Flodstrom 1990	Flodström, S.; Warngård, L.; Hemming, H.; Ahlborg, U.G. Chlorobenzilate-induced effects on enzyme-altered foci in rat liver and intercellular communication in rat liver WB-F344 epithelial cells. Cancer Lett. 1988, 43, 161–166, doi:10.1016/0304-3835(88)90165-6.
Forejtnikova 2005	Forejtníková, H.; Lunerová, K.; Kubínová, R.; Jankovská, D.; Marek, R.; Kareš, R.; Suchý, V.; Vondráček, J.; Machala, M. Chemoprotective and toxic potentials of synthetic and natural chalcones and dihydrochalcones in vitro. Toxicology 2005, 208, 81–93, doi:10.1016/j.tox.2004.11.011.
Fransson 1990	Fransson, R.; Nicotera, P.; Wärngård, L.; Ahlborg, U.G. Changes in cytosolic CA2+ are not involved in DDT-induced loss of gap junctional communication in WB-F344 cells. Cell Biol. Toxicol. 1990, 6, 235–244, doi:10.1007/BF00249596.
Hakulinen 2006	Hakulinen, P.; Rintala, E.; Mäki-Paakkanen, J.; Komulainen, H. Altered expression of connexin43 in the inhibition of gap junctional intercellular communication by chlorohydroxyfuranones in WB-F344 rat liver epithelial cells. Toxicol. Appl. Pharmacol. 2006, 212, 146–155, doi:10.1016/j.taap.2005.07.013.
Hamers 2011	Hamers, T.; Kamstra, J.H.; Cenijn, P.H.; Penčiková, K.; Pálková, L.; Šimečková, P.; Vondráček, J.; Andersson, P.L.; Stenberg, M.; Machala, M. In vitro toxicity profiling of ultrapure non-dioxin-like polychlorinated biphenyl congeners and their relative toxic contribution to PCB mixtures in humans. Toxicol. Sci. 2011, 121, 88–100, doi:10.1093/toxsci/kfr043.
Hasler 1990	Hasler, C.M.; Frick, M.A.; Bennink, M.R.; Trosko, J.E. TPA-induced inhibition of gap junctional intercellular communication is not mediated through free radicals. Toxicol. Appl. Pharmacol. 1990, 103, 389–398, doi:10.1016/0041-008x(90)90312-i.
Herner 2001	Herner, H.A.; Trosko, J.E.; Masten, S.J. The epigenetic toxicity of pyrene and related ozonation byproducts containing an aldehyde functional group. Environ. Sci. Technol. 2001, 35, 3576–3583, doi:10.1021/es0106117.
Hii 1995	Hii, C.S.; Ferrante, A.; Schmidt, S.; Rathjen, D.A.; Robinson, B.S.; Poulos, A.; Murray, A.W. Inhibition of gap junctional communication by polyunsaturated fatty acids in WB cells: evidence that connexin 43 is not hyperphosphorylated. Carcinogenesis 1995, 16, 1505–1511, doi:10.1093/carcin/16.7.1505.
Hill 1994	Hill, C.S.; Oh, S.Y.; Schmidt, S.A.; Clark, K.J.; Murray, A.W. Lysophosphatidic acid inhibits gap-junctional communication and stimulates phosphorylation of connexin-43 in WB cells: possible involvement of the mitogen-activated protein kinase cascade. Biochem. J. 1994, 303 ( Pt 2, 475–479, doi:10.1042/bj3030475.
Horvath 2002	Horvath, A.; Upham, B.L.; Ganev, V.; Trosko, J.E. Determination of the epigenetic effects of ochratoxin in a human kidney and a rat liver epithelial cell line. Toxicon 2002, 40, 273–282, doi:10.1016/s0041-0101(01)00219-7.
Hsiao 2014	Hsiao, P.-J.; Jao, J.-C.; Tsai, J.-L.; Chang, W.-T.; Jeng, K.-S.; Kuo, K.-K. Inorganic arsenic trioxide induces gap junction loss in association with the downregulation of connexin43 and E-cadherin in rat hepatic “stem-like” cells. Kaohsiung J. Med. Sci. 2014, 30, 57–67, doi:10.1016/j.kjms.2013.10.002.
Hu 2002	Hu, W.; Jones, P.D.; Upham, B.L.; Trosko, J.E.; Lau, C.; Giesy, J.P. Inhibition of gap junctional intercellular communication by perfluorinated compounds in rat liver and dolphin kidney epithelial cell lines in vitro and Sprague-Dawley rats in vivo. Toxicol. Sci. 2002, 68, 429–436, doi:10.1093/toxsci/68.2.429.
Hwang 2005	Hwang, J.-W.; Park, J.-S.; Jo, E.-H.; Kim, S.-J.; Yoon, B.-S.; Kim, S.-H.; Lee, Y.-S.; Kang, K.-S. Chinese cabbage extracts and sulforaphane can protect H2O2-induced inhibition of gap junctional intercellular communication through the inactivation of ERK1/2 and p38 MAP kinases. J. Agric. Food Chem. 2005, 53, 8205–8210, doi:10.1021/jf051747h.
Hwang 2008	Hwang, J.-W.; Jung, J.-W.; Lee, Y.-S.; Kang, K.-S. Indole-3-carbinol prevents H2O2-induced inhibition of gap junctional intercellular communication by inactivation of PKB/Akt. J. Vet. Med. Sci. 2008, 70, 1057–1063, doi:10.1292/jvms.70.1057.
Jeong 2001	Jeong, S.H.; Cho, M.H.; Cho, J.H.; Jeon, S.H.; Cho, M.H.; Cho, J.H. Effects of cadmium on gap junctional intercellular communication in WB-F344 rat liver epithelial cells. Hum. Exp. Toxicol. 2001, 20, 577–583, doi:10.1191/096032701718620855.
Jung 2006	Jung, J.-W.; Cho, S.-D.; Ahn, N.-S.; Yang, S.-R.; Park, J.-S.; Jo, E.-H.; Hwang, J.-W.; Aruoma, O.I.; Lee, Y.-S.; Kang, K.-S. Effects of the histone deacetylases inhibitors sodium butyrate and trichostatin A on the inhibition of gap junctional intercellular communication by H2O2- and 12-O-tetradecanoylphorbol-13-acetate in rat liver epithelial cells. Cancer Lett. 2006, 241, 301–308, doi:10.1016/j…
Kabatkova 2015	Kabátková, M.; Svobodová, J.; Pěnčíková, K.; Mohatad, D.S.; Šmerdová, L.; Kozubík, A.; Machala, M.; Vondráček, J.; Kabatkova, M.; Svobodova, J.; et al. Interactive effects of inflammatory cytokine and abundant low-molecular-weight PAHs on inhibition of gap junctional intercellular communication, disruption of cell proliferation control, and the AhR-dependent transcription. Toxicol. Lett. 2015, 23…
Kang 2000	Kang, K.S.; Kang, B.C.; Lee, B.J.; Che, J.H.; Li, G.X.; Trosko, J.E.; Lee, Y.S. Preventive effect of epicatechin and ginsenoside Rb(2) on the inhibition of gap junctional intercellular communication by TPA and H(2)O(2). Cancer Lett. 2000, 152, 97–106, doi:10.1016/s0304-3835(99)00438-3
Kang 2001	Kang, K.S.; Yun, J.W.; Yoon, B.; Lim, Y.K.; Lee, Y.S. Preventive effect of germanium dioxide on the inhibition of gap junctional intercellular communication by TPA. Cancer Lett. 2001, 166, 147–153, doi:10.1016/s0304-3835(01)00446-3.
Kang 2008	Kang, N.J.; Lee, K.M.; Kim, J.H.; Lee, B.K.; Kwon, J.Y.; Lee, K.W.; Lee, H.J. Inhibition of gap junctional intercellular communication by the green tea polyphenol (-)-epigallocatechin gallate in normal rat liver epithelial cells. J. Agric. Food Chem. 2008, 56, 10422–10427, doi:10.1021/jf801981w.
Kim 2008	Kim, J.H.; Lee, B.K.; Lee, K.W.; Lee, H.J. Resveratrol counteracts gallic acid-induced down-regulation of gap-junction intercellular communication. J. Nutr. Biochem. 2009, 20, 149–154, doi:10.1016/j.jnutbio.2008.01.008.
Kim 2009a	Kim, J.-S.; Ha, T.-Y.; Ahn, J.; Kim, H.-K.; Kim, S. Pterostilbene from Vitis coignetiae protect H2O2-induced inhibition of gap junctional intercellular communication in rat liver cell line. Food Chem. Toxicol. an Int. J. Publ. Br. Ind. Biol. Res. Assoc. 2009, 47, 404–409, doi:10.1016/j.fct.2008.11.038.
Kim 2009b	Kim, J.H.; Lee, B.K.; Lee, K.W.; Lee, H.J. Resveratrol counteracts gallic acid-induced down-regulation of gap-junction intercellular communication. J. Nutr. Biochem. 2009, 20, 149–154, doi:10.1016/j.jnutbio.2008.01.008.
Kim 2009c	Kim, J.H.; Choi, S.H.; Kim, J.; Lee, B.K.; Lee, K.W.; Lee, H.J. Differential regulation of the hydrogen-peroxide-induced inhibition of gap-junction intercellular communication by resveratrol and butylated hydroxyanisole. Mutat. Res. 2009, 671, 40–44, doi:10.1016/j.mrfmmm.2009.08.011.
Kim 2014	Kim, Y.-J.; Seo, S.G.; Choi, K.; Kim, J.E.; Kang, H.; Chung, M.-Y.; Lee, K.W.; Lee, H.J. Recovery effect of onion peel extract against H2O2-induced inhibition of gap-junctional intercellular communication is mediated through quercetin. J. Food Sci. 2014, 79, H1011–H1017, doi:10.1111/1750-3841.12440.
Kim 2016	Kim, J.-S.; Lee, W.-M.; Rhee, H.C.; Kim, S. Red paprika (Capsicum annuum L.) and its main carotenoids, capsanthin and β-carotene, prevent hydrogen peroxide-induced inhibition of gap-junction intercellular communication. Chem. Biol. Interact. 2016, 254, 146–155, doi:10.1016/j.cbi.2016.05.004.
Kuslikis 1991	Kuslikis, B.I.; Trosko, J.E.; Braselton, W.E.J. Mutagenicity and effect on gap-junctional intercellular communication of 4,4’-methylenebis(2-chloroaniline) and its oxidized metabolites. Mutagenesis 1991, 6, 19–24, doi:10.1093/mutage/6.1.19.
Lee 2004	Lee, S.J.; Lee, K.W.; Lee, H.J. Abies nephrolepis leaf phenolics prevent the inhibition of gap junction intercellular communication by hydrogen peroxide in rat liver epithelial cells. Biofactors 2004, 21, 357–360, doi:10.1002/biof.552210168.
Lee 2005a	Lee, K.W.; Hwang, E.-S..; Kang, N.J.; Kim K.H.; Hyong, J.L.; Lee, H.J. Extraction and chromatographic separation of anticarcinogenic fractions from cacao bean husk. BioFactors 2005, 23, 141–150, doi:10.1002/biof.5520230303.
Lee 2005b	Lee, K.W.; Hur, H.J.; Lee, H.J.; Lee, C.Y.; Ki, W.L.; Haeng, J.H.; Hyong, J.L.; Chang, Y.L. Antiproliferative effects of dietary phenolic substances and hydrogen peroxide. J. Agric. Food Chem. 2005, 53, 1990–1995, doi:10.1021/jf0486040.
Lee 2009	Lee, K.M.; Kwon, J.Y.; Lee, K.W.; Lee, H.J. Ascorbic acid 6-palmitate suppresses gap-junctional intercellular communication through phosphorylation of connexin 43 via activation of the MEK-ERK pathway. Mutat. Res. Mol. Mech. Mutagen. 2009, 660, 51–56, doi:10.1016/j.mrfmmm.2008.10.012.
Lee 2010a	Lee, C.-H.; Chen, I.-H.; Lee, C.-R.; Chi, C.-H.; Tsai, M.-C.; Tsai, J.-L.; Lin, H.-F. Inhibition of gap junctional intercellular communication in WB-F344 rat liver epithelial cells by triphenyltin chloride through MAPK and PI3-kinase pathways. J. Occup. Med. Toxicol. 2010, 5, 17, doi:10.1186/1745-6673-5-17.
Lee 2010b	Lee, D.E.; Shin, B.J.; Hur, H.J.; Kim, J.H.; Kim, J.; Kang, N.J.; Kim, D.O.; Lee, C.Y.; Lee, K.W.; Lee, H.J. Quercetin, the active phenolic component in kiwifruit, prevents hydrogen peroxide-induced inhibition of gap-junction intercellular communication. Br. J. Nutr. 2010, 104, 164–170, doi:10.1017/S0007114510000346.
Lee 2015	Lee, B.K.; Chung, M.-Y.; Lee, K.W. Benzo[a]pyrene-7,8-diol-9,10-epoxide inhibits gap junction intercellular communication via phosphorylation of tumor progression locus 2 in WB-F344 rat liver epithelial cells. Mol. Carcinog. 2015, 54, 351–358, doi:10.1002/mc.22103.
Luster-Teasley 2005	Luster-Teasley, S.L.; Ganey, P.E.; DiOrio, M.; Ward, J.S. 3rd; Maleczka, R.E.J.; Trosko, J.E.; Masten, S.J. Effect of byproducts from the ozonation of pyrene: biphenyl-2,2’,6,6’-tetracarbaldehyde and biphenyl-2,2’,6,6’-tetracarboxylic acid on gap junction intercellular communication and neutrophil function. Environ. Toxicol. Chem. 2005, 24, 733–740, doi:10.1897/04-679.1.
Machala 2003	Machala, M.; Bláha, L.; Vondráček, J.; Trosko, J.E.; Scott, J.; Upham, B.L. Inhibition of gap junctional intercellular communication by noncoplanar polychlorinated biphenyls: Inhibitory potencies and screening for potential mode(s) of action. Toxicol. Sci. 2003, 76, 102–111, doi:10.1093/toxsci/kfg209.
Machala 2004	Machala, M.; Bláha, L.; Lehmler, H.-J.; Plísková, M.; Májková, Z.; Kapplová, P.; Sovadinová, I.; Vondrácek, J.; Malmberg, T.; Robertson, L.W. Toxicity of hydroxylated and quinoid PCB metabolites: inhibition of gap junctional intercellular communication and activation of aryl hydrocarbon and estrogen receptors in hepatic and mammary cells. Chem. Res. Toxicol. 2004, 17, 340–347, doi:10.1021/tx03003…
Machala 2008	Machala, M.; Švihálková-Šindlerová, L.; Pěnčíková, K.; Krčmář, P.; Topinka, J.; Milcová, A.; Nováková, Z.; Kozubík, A.; Vondráček, J. Effects of methylated chrysenes on AhR-dependent and -independent toxic events in rat liver epithelial cells. Toxicology 2008, 247, 93–101, doi:10.1016/j.tox.2008.02.008.
Madhukar 1996	Madhukar, B. V; de Feijter-Rupp, H.L.; Trosko, J.E. Pulse treatment with the tumor promoter TPA delays the onset of desensitization response and prolongs the inhibitory effect on gap junctional intercellular communication of a rat liver epithelial cell line WB F-344. Cancer Lett. 1996, 106, 117–123, doi:10.1016/0304-3835(96)04315-7.
Marvanova 2008	Marvanová, S.; Vondráček, J.; Pěnčíková, K.; Trilecová, L.; Krčmář, P.; Topinka, J.; Nováková, Z.; Milcová, A.; Machala, M. Toxic effects of methylated benz[a]anthracenes in liver cells. Chem. Res. Toxicol. 2008, 21, 503–512, doi:10.1021/tx700305x.
Masten 2001	Masten, S.J.; Tian, M.; Upham, B.L.; Trosko, J.E. Effect of selected pesticides and their ozonation by-products on gap junctional intercellular communication using rat liver epithelial cell lines. Chemosphere 2001, 44, 457–465, doi:10.1016/s0045-6535(00)00296-4.
Matesic 2006	Matesic, D.F.; Abifadel, D.N.; Garcia, E.L.; Jann, M.W. Effect of thioridazine on gap junction intercellular communication in connexin 43-expressing cells. Cell Biol. Toxicol. 2006, 22, 257–268, doi:10.1007/s10565-006-0047-7.
Nielsen 2000	Nielsen, M.; Ruch, R.J.; Vang, O. Resveratrol reverses tumor-promoter-induced inhibition of gap-junctional intercellular communication. Biochem. Biophys. Res. Commun. 2000, 275, 804–809, doi:10.1006/bbrc.2000.3378.
Nishikawa 2006	Nishikawa, A.; Sai, K.; Okazaki, K.; Son, H.-Y.; Kanki, K.; Nakajima, M.; Kinae, N.; Nohmi, T.; Trosko, J.E.; Inoue, T.; et al. MX, a by-product of water chlorination, lacks in vivo genotoxicity in gpt delta mice but inhibits gap junctional intercellular communication in rat WB cells. Environ. Mol. Mutagen. 2006, 47, 48–55, doi:10.1002/em.20167.
Novakova 2012	Nováková, K.; Bláha, L.; Babica, P. Tumor promoting effects of cyanobacterial extracts are potentiated by anthropogenic contaminants - Evidence from in vitro study. Chemosphere 2012, 89, 30–37, doi:10.1016/j.chemosphere.2012.04.008.
Oh 1988	Oh, S.Y.; Madhukar, B. V; Trosko, J.E. Inhibition of gap junctional blockage by palmitoyl carnitine and TMB-8 in a rat liver epithelial cell line. Carcinogenesis 1988, 9, 135–139, doi:10.1093/carcin/9.1.135.
Oh 1993	Oh, S.-Y.Y.; Schmidt, S.A.; Murray, A.W. Epidermal growth factor inhibits gap junctional communication and stimulates serine-phosphorylation of connexin43 in WB cells by a protein kinase c-independent mechanism. Cell Commun. Adhes. 1993, 1, 143–149, doi:10.3109/15419069309095690.
Park 2006	Park, J.-R.; Park, J.-S.; Jo, E.-H.; Hwang, J.-W.; Kim, S.-J.; Ra, J.-C.; Aruoma, O.I.; Lee, Y.-S.; Kang, K.-S. Reversal of the TPA-induced inhibition of gap junctional intercellular communication by Chaga mushroom (Inonotus obliquus) extracts: effects on MAP kinases. Biofactors 2006, 27, 147–155, doi:10.1002/biof.5520270113.
Prochazka 2007	Procházka, L.; Turánek, J.; Tesařík, R.; Knotigová, P.; Polášková, P.; Andrysík, Z.; Kozubík, A.; Žák, F.; Sova, P.; Neužil, J.; et al. Apoptosis and inhibition of gap-junctional intercellular communication induced by LA-12, a novel hydrophobic platinum (IV) complex. Arch. Biochem. Biophys. 2007, 462, 54–61, doi:10.1016/j.abb.2007.03.021.
Pulukuri 2004	Pulukuri, S.; Sitaramayya, A. Retinaldehyde, a potent inhibitor of gap junctional intercellular communication. Cell Commun. Adhes. 2004, 11, 25–33, doi:10.1080/15419060490471784.
Rummel 1999	Rummel, A.M.; Trosko, J.E.; Wilson, M.R.; Upham, B.L. Polycyclic aromatic hydrocarbons with bay-like regions inhibited gap junctional intercellular communication and stimulated MAPK activity. Toxicol. Sci. 1999, 49, 232–240, doi:10.1093/toxsci/49.2.232.
Sai 1998	Sai, K.; Upham, B.L.; Kang, K.S.; Hasegawa, R.; Inoue, T.; Trosko, J.E. Inhibitory effect of pentachlorophenol on gap junctional intercellular communication in rat liver epithelial cells in vitro. Cancer Lett. 1998, 130, 9–17, doi:10.1016/s0304-3835(98)00082-2.
Satoh 2003	Satoh, A.Y.; Trosko, J.E.; Masten, S.J. Epigenetic toxicity of hydroxylated biphenyls and hydroxylated polychlorinated biphenyls on normal rat liver epithelial cells. Environ. Sci. Technol. 2003, 37, 2727–2733, doi:10.1021/es021041t.
Sharov 1999	Sharov, V.S.; Briviba, K.; Sies, H. Peroxynitrite diminishes gap junctional communication: protection by selenite supplementation. IUBMB Life 1999, 48, 379–384, doi:10.1080/713803538.
Simeckova 2009	Šimečková, P.; Vondráček, J.; Andrysík, Z.; Zatloukalová, J.; Krčmář, P.; Kozubík, A.; Machala, M. The 2,2’,4,4’,5,5’-hexachlorobiphenyl-enhanced degradation of connexin 43 involves both proteasomal and lysosomal activities. Toxicol. Sci. 2009, 107, 9–18, doi:10.1093/toxsci/kfn202.
Sovadinova 2015	Sovadinová, I.; Babica, P.; Boke, H.; Kumar, E.; Wilke, A.; Park, J.-S.; Trosko, J.E.; Upham, B.L.; Raza, F.A.; Rehman, S.U.; et al. Phosphatidylcholine specific PLC-induced dysregulation of gap junctions, a robust cellular response to environmental toxicants, and prevention by resveratrol in a rat liver cell model. PLoS One 2015, 10, e0124454, doi:10.1371/journal.pone.0137599.
Sun 2005	Sun, H.; Liu, G. Chemopreventive effect of dimethyl dicarboxylate biphenyl on malignant transformation of WB-F344 rat liver epithelial cells. Acta Pharmacol. Sin. 2005, 26, 1339–1344, doi:10.1111/j.1745-7254.2005.00208.x.
Sun 2006	Sun, H.; Liu, G.-T. Chemopreventive effect of bicyclol on malignant transformation of WB-F344 rat liver epithelial cells and its effect on related signal transduction in vitro. Cancer Lett. 2006, 236, 239–249, doi:10.1016/j.canlet.2005.05.019.
Suzuki 2000	Suzuki, J.; Na, H.K.; Upham, B.L.; Chang, C.C.; Trosko, J.E. lambda-Carrageenan-induced inhibition of gap-junctional intercellular communication in rat liver epithelial cells. Nutr. Cancer-An Int. J. 2000, 36, 122–128, doi:10.1207/S15327914NC3601_16.
Svihalkova-Sindlerova 2007	Švihálková-Šindlerová, L.; Machala, M.; Pěnčíková, K.; Marvanová, S.; Neča, J.; Topinka, J.; Sevastyanova, O.; Kozubík, A.; Vondrácek, J. Dibenzanthracenes and benzochrysenes elicit both genotoxic and nongenotoxic events in rat liver “stem-like” cells. Toxicology 2007, 232, 147–159, doi:10.1016/j.tox.2006.12.024.
Upham 1994	Upham, B.L.; Masten, S.J.; Lockwood, B.R.; Trosko, J.E. Nongenotoxic effects of polycyclic aromatic hydrocarbons and their oxygenation by-products on the intercellular communication of rat liver epithelial cells. Fundam. Appl. Toxicol. 1994, 23, 470–475, doi:10.1006/faat.1994.1129.
Upham 1996	Upham, B.L.; Weis, L.M.; Rummel, A.M.; Masten, S.J.; Trosko, J.E. The effects of anthracene and methylated anthracenes on gap junctional intercellular communication in rat liver epithelial cells. Fundam. Appl. Toxicol. 1996, 34, 260–264, doi:10.1006/faat.1996.0195.
Upham 1997a	Upham, B.L.; Masten, S.J.; Lockwood, B.R.; Trosko, J.E. Nongenotoxic effects of polycyclic aromatic hydrocarbons and their oxygenation by-products on the intercellular communication of rat liver epithelial cells. Fundam. Appl. Toxicol. 1994, 23, 470–475, doi:10.1006/faat.1994.1129.
Upham 1997b	Upham, B.L.; Boddy, B.; Xing, X.S.; Trosko, J.E.; Masten, S.J. Non-genotoxic effects of selected pesticides and their disinfection by-products on gap junctional intercellular communication. Ozone-Science Eng. 1997, 19, 351–369, doi:10.1080/01919519708547298.
Upham 1998a	Upham, B.L.; Weis, L.M.; Trosko, J.E. Modulated gap junctional intercellular communication as a biomarker of PAH epigenetic toxicity: structure-function relationship. Environ. Health Perspect. 1998, 106 Suppl, 975–981, doi:10.1289/ehp.98106s4975.
Upham 1998b	Upham, B.L.; Deocampo, N.D.; Wurl, B.; Trosko, J.E. Inhibition of gap junctional intercellular communication by perfluorinated fatty acids is dependent on the chain length of the fluorinated tail. Int. J. Cancer 1998, 78, 491–495, doi:10.1002/(SICI)1097-0215(19981109)78:4<491::AID-IJC16>3.0.CO;2-9.
Upham 2003a	Upham, B.L.; Rummel, A.M.; Carbone, J.M.; Trosko, J.E.; Ouyang, Y.; Crawford, R.B.; Kaminski, N.E. Cannabinoids inhibit gap junctional intercellular communication and activate ERK in a rat liver epithelial cell line. Int. J. cancer 2003, 104, 12–18, doi:10.1002/ijc.10899.
Upham 2003b	Upham, B.L.; Koski, T.R.; Rummel, A.M.; Wilson, M.R.; Horvath, A.; Trosko, J.E. Differential roles of 2, 6, and 8 carbon ceramides on the modulation of gap junctional communication and apoptosis during carcinogenesis. Cancer Lett. 2003, 191, 27–34, doi:10.1016/s0304-3835(02)00620-1.
Upham 2005	Upham, B.L.; Trosko, J.E. A paradigm shift in the understanding of oxidative stress and its implications to exposure of low-level ionizing radiation. Acta Med. Nagasaki. 2005, 50, 63–68.
Upham 2007	Upham, B.L.; Guzvić, M.; Scott, J.; Carbone, J.M.; Blaha, L.; Coe, C.; Li, L.L.; Rummel, A.M.; Trosko, J.E. Inhibition of gap junctional intercellular communication and activation of mitogen-activated protein kinase by tumor-promoting organic peroxides and protection by resveratrol. Nutr. Cancer 2007, 57, 38–47, doi:10.1080/01635580701268188.
Upham 2008	Upham, B.L.; Blaha, L.; Babica, P.; Park, J.-S.; Sovadinová, I.; Pudrith, C.; Rummel, A.M.; Weis, L.M.; Sai, K.; Tithof, P.K.; et al. Tumor promoting properties of a cigarette smoke prevalent polycyclic aromatic hydrocarbon as indicated by the inhibition of gap junctional intercellular communication via phosphatidylcholine-specific phospholipase C. Cancer Sci. 2008, 99, 696–705, doi:10.1111/j.134…
Upham 2009	Upham, B.L.; Park, J.-S.; Babica, P.; Sovadinová, I.; Rummel, A.M.; Trosko, J.E.; Hirose, A.; Hasegawa, R.; Kanno, J.; Sai, K. Structure-activity-dependent regulation of cell communication by perfluorinated fatty acids using in vivo and in vitro model systems. Environ. Health Perspect. 2009, 117, 545–551, doi:10.1289/ehp.11728.
Vondracek 2004	Vondráček, J.; Chramostová, K.; Plíšková, M.; Bláha, L.; Brack, W.; Kozubík, A.; Machala, M. Induction of aryl hydrocarbon receptor-mediated and estrogen receptor-mediated activities, and modulation of cell proliferation by dinaphthofurans. Environ. Toxicol. Chem. 2004, 23, 2214–2220, doi:10.1897/03-620.
Vondracek 2006	Vondráček, J.; Švihálková-Šindlerová, L.; Pěnčíková, K.; Krčmář, P.; Andrysík, Z.; Chramostová, K.; Marvanová, S.; Valovičová, Z.; Kozubík, A.; Gábelová, A.; et al. 7H-Dibenzo[c,g]carbazole and 5,9-dimethyldibenzo[c,g]carbazole exert multiple toxic events contributing to tumor promotion in rat liver epithelial “stem-like” cells. Mutat. Res. - Fundam. Mol. Mech. Mutagen. 2006, 596, 43–56, doi:10.1…
Weis 1998	Weis, L.M.; Rummel, A.M.; Masten, S.J.; Trosko, J.E.; Upham, B.L. Bay or baylike regions of polycyclic aromatic hydrocarbons were potent inhibitors of gap junctional intercellular communication. Environ. Health Perspect. 1998, 106, 17–22, doi:10.1289/ehp.9810617.
Ye 1990	Ye, Y.-X.; Bombick, D.; Hirst, K.; Zhang, G.; Chang, C.-C.; Trosko, J.E.; Akera, T. The modulation of gap junctional communication by Gossypol in various mammalian cell lines in vitro. Toxicol. Sci. 1990, 14, 817–832, doi:10.1093/toxsci/14.4.817.
